# Supplementary material for: Effects of slide-board-based high-intensity interval versus moderate-intensity continuous training on aerobic and anaerobic capacity in young speed skaters
Source: PLoS One. 2026 Feb 27;21(2):e0343570. doi: 10.1371/journal.pone.0343570 (PMC12948083; doi:10.1371/journal.pone.0343570)
Supplement: S1 Dataset — (XLSX) [file pone.0343570.s001.xlsx]

## Sheet: Sheet1
ID	Group	Gender	Height	Weight_Pre	Weight_Post	BMI	VO2max_Pre	VO2max_Post	Pmax_Pre	Pmax_Post	RPP_Pre	RPP_Post	RMP_Pre	RMP_Post	FI_Pre	FI_Post
1	1	Male	185	85.4	84.8	24.9525	44.3	44.7	220.83	223.13	9.6	11	6.9	7.8	16.7	14.6
2	1	Male	185	76.3	75.5	22.2936	50.1	50.3	250.83	255.83	9.9	8.5	6.7	7.3	16.1	18.1
3	1	Male	178	78.9	78.6	24.9022	43	43.7	222.08	228.96	8.8	11.3	6.4	8.4	15.8	13.2
4	1	Male	182	71.4	71.1	21.5554	45.9	47.4	240.42	238.75	11.7	9.7	9.5	9	18.8	16.1
5	1	Male	178	64.5	64.2	20.3573	43.5	43.4	223.54	230.83	9.2	12.4	7.4	6.3	12.3	10.5
6	1	Female	168	57	56.6	20.1956	43.6	43.5	200	195.42	8	12.1	6.4	7.8	7.1	7.8
7	1	Female	163	53.6	53.9	20.1739	42.5	44	210.83	215.42	10.6	13.3	8.3	11.7	15	11.9
8	1	Female	163	45	44.7	16.937	39.3	40	196.04	195	11.4	14.5	8.7	12.2	13.7	11.6
9	1	Female	170	56.3	55.9	19.481	38.1	38	190	196.67	7.8	11.9	5.8	8.4	6.3	5.8
10	2	Male	191	91.1	90.1	24.9719	49.8	52.2	241.25	243.54	8.9	8.1	7	6.6	23.9	20.1
11	2	Male	176	71.7	70.8	23.147	44.7	45.9	225.83	232.08	9.8	10.4	6.2	7.5	9.5	8.1
12	2	Male	180	80.3	79.6	24.784	42.3	43.5	254.17	253.33	9.7	12.3	8	8.6	18	15.4
13	2	Male	195	91.2	90.9	23.9842	50.7	52.7	246.25	255.63	9.9	8.7	7.1	6.3	14.6	15.9
14	2	Male	185	76.1	75.2	22.2352	43.4	42.6	176.67	189.79	10.5	12	7.4	9	11.1	9.5
15	2	Female	168	66.7	66.3	23.6324	36.4	36	190.21	194.38	9.2	13	7.5	8.7	12.4	10.8
16	2	Female	170	57.2	57	19.7924	40.2	41	196.04	204.58	9.5	12.6	6.3	8.6	13.1	11.4
17	2	Female	165	53.6	54	19.6878	38.5	38.9	194.38	192.5	12	14.8	7.4	9	9.8	9.6
18	2	Female	173	60.5	59.9	20.2145	38.3	40.3	193.33	199.79	8.2	11.5	6	7.2	8.1	7.2
19	3	Male	180	80	79.5	24.6914	46.9	46.9	235	240.63	9.5	10	6.4	6.1	17.6	18.1
20	3	Male	182	74.3	73.8	22.4309	50.8	50.5	245.63	243.96	9.9	11	6.2	6.9	20.9	19.8
21	3	Male	180	76.2	76.5	23.5185	42.2	43.6	243.13	245.63	10.6	9.5	7	7.2	18.1	18.9
22	3	Male	178	69.2	68.9	21.8407	45.7	46.1	214.38	219.79	10.5	11.1	9	8.6	12.8	11.5
23	3	Male	178	75.1	74.7	23.7028	45.3	45.8	213.13	215.63	11.2	9.8	7.9	7.5	18.1	19
24	3	Female	171	68.3	68.1	23.3576	38.5	38.1	190	193.33	7.8	8.9	5.8	6.1	9.4	8.2
25	3	Female	158	57.4	57.2	22.9931	37.2	37.4	185.63	185.42	9.5	7.8	6.4	6.9	12.6	13.3
26	3	Female	170	58.2	58	20.1384	39.1	39.7	195.83	188.54	8.9	8.3	6.2	6.6	11.1	10.8
27	3	Female	164	61.5	61.1	22.8659	37.5	37.3	183.13	187.08	9.1	9.9	6.6	6	10.3	11.1
